# Supplementary material for: Identification and Validation of a Prognostic lncRNA Signature for Hepatocellular Carcinoma
Source: Front Oncol. 2020 Jun 10;10:780. doi: 10.3389/fonc.2020.00780 (PMC7298074; doi:10.3389/fonc.2020.00780)
Supplement: Supplementary Table 1 — lncRNA signature and clinical data in the training group. [file Table_1.XLSX]

## Sheet: riskTrain
id	futime	fustat	AC010547.1|ENSG00000247324|antisense	AC010280.2|ENSG00000248884|lincRNA	AC015712.7|ENSG00000278456|antisense	GACAT3|ENSG00000236289|lincRNA	AC079466.1|ENSG00000266976|lincRNA	AC089983.1|ENSG00000257732|antisense	AC051618.1|ENSG00000236958|sense_intronic	AL121721.1|ENSG00000243810|antisense	LINC01747|ENSG00000230400|lincRNA	LINC01517|ENSG00000232624|processed_transcript	AC008750.3|ENSG00000267905|antisense	riskScore	risk
TCGA-DD-AAD0	0.375342	0	0.093235	5.07591	0.0924905	2.56553	61.7581	4.95813	0.0918138	0.0841822	0.0755167	2.55981	2.61355	0.640723	low
TCGA-DD-A114	3.14795	1	4.4443	4.46346	0.1969	0.148264	104.277	0.157348	0.194633	27.2853	18.1594	25.0392	0.179483	3.02905	high
TCGA-EP-A3RK	0.994521	0	2.29224	13.2878	0.0755257	0.0634815	6219.87	6.53576	0.0750251	2.31202	2.27993	6.44398	28.1151	1.94005	high
TCGA-ZS-A9CF	6.60822	0	11.7594	35.0967	0.042541	0.0369466	689.766	0.038128	0.0423161	0.0397107	0.0365898	0.0366584	0.0407314	0.459931	low
TCGA-G3-AAV2	1.01918	0	2.63408	45.1404	0.0951431	0.0784779	0.0971885	0.081847	0.0944368	0.0864824	7.27598	4.96115	0.0895491	0.675311	low
TCGA-2Y-A9H0	10.0685	0	5.61856	49.0668	2.88431	0.0886227	365.716	0.0926642	0.107968	5.554	0.0874243	2.82467	2.90184	0.497009	low
TCGA-EP-A12J	0.90411	0	2.49301	0.0870719	0.0870639	0.0723693	9.60991	0.0753596	0.086446	0.0794577	2.46978	2.47102	0.0821586	0.598523	low
TCGA-G3-A5SI	2.10411	1	5.15904	76.3277	0.236192	0.17215	5.06488	0.183773	0.233102	0.200774	4.7439	0.169439	0.212731	0.476064	low
TCGA-RC-A7SK	1.29315	0	9.33457	27.6966	0.0821926	0.0686408	20.8013	2.4124	0.0816256	26.8492	2.38985	0.0679726	6.99226	0.877466	high
TCGA-DD-AAD3	3.54795	0	3.70948	62.6192	0.156002	0.121699	537.861	3.6401	0.154461	0.137659	3.56293	3.56655	3.73464	0.581885	low
TCGA-CC-A1HT	0.276712	1	19.8228	5.94623	0	0	4408.81	133.875	0	131.869	15.8656	0	0	51.1473	high
TCGA-DD-A4NK	3.31507	1	9.68256	210.887	0.0874897	2.48317	31.1156	0.0757035	0.0868673	0.0798294	6.95245	0.0719681	44.3058	1.00622	high
TCGA-UB-A7MF	0.586301	1	2.13546	6.25696	4.20151	0.0563754	19864	0.0584672	0.0660649	0.0613044	4.1001	0.0558685	6.23213	2.35914	high
TCGA-FV-A3R2	0.531507	1	5.89229	50.2703	0.059213	0.0505738	9.737	0.0523729	0.0588598	0.0548041	5.72598	7.56743	0.0563849	0.633785	low
TCGA-DD-AADG	3.13699	0	0.0896199	43.3569	0.0889185	2.50674	19.3686	0.0768558	0.0882808	0.0810753	0.0728629	0.0730387	2.55061	0.478551	low
TCGA-DD-AADS	1.29863	0	0.14726	6.88558	0.145735	0.114733	33.4193	0.120753	0.144355	0.129233	0.112964	0.113302	0.134976	0.480918	low
TCGA-XR-A8TD	2.82192	0	0.101832	20.9542	0.100981	0.0828342	125.026	0.0864854	0.100207	2.75502	0.0817493	0.0819572	7.89778	0.565205	low
TCGA-DD-AAEE	2.21918	0	12.3508	3.57747	1.81707	0.0412895	10.5717	0.0426572	0.0475316	1.8287	5.21666	0.0409564	3.58139	0.793616	high
TCGA-DD-A4NA	2.76164	0	8.30854	1.70321	0.0411974	0.0358285	976.091	1.71082	0.040982	1.7138	1.70481	0.0355515	27.8083	1.25383	high
TCGA-ED-A627	1.1589	0	5.29171	13.0238	2.71354	0.0814813	172.504	5.16372	0.0984085	2.7234	0.0804222	0.0806252	2.73115	0.574618	low
TCGA-DD-AACK	0.0246575	0	5.77991	17.3107	0.00975746	0.00876679	226.016	2.31954	0.00971898	4.62329	6.89456	25.1535	33.3664	2.65874	high
TCGA-CC-A8HV	0.764384	1	16.272	0.0394283	0.0394257	14.2343	17257.1	0.0354242	0.0392223	0.0368618	4.83826	0.034087	6.529	4.50788	high
TCGA-EP-A2KB	0.915068	0	2.1951	2.20108	0.0699252	0.059096	0.0712156	0.0613311	0.0694776	0.0643681	0.0584263	0.0585549	6.39896	0.57659	low
TCGA-DD-A4NV	5.52877	0	5.65322	327.178	0.0543605	0.046654	33.4981	5.56807	0.054047	12.8895	3.72842	0.0462622	3.79913	0.186796	low
TCGA-BC-4073	0.964384	0	2.32151	13.4517	2.32832	0.0647919	11465.8	29.6442	0.0766938	79.0703	6.51232	4.42732	4.55653	6.11809	high
TCGA-DD-AAVZ	5.20548	0	3.34107	3.35402	0.135293	6.14228	82.2117	0.112955	0.134069	0.12058	0.105916	0.106222	0.125718	0.659587	low
TCGA-DD-AAEI	4.19452	0	0.210814	39.1718	0.208046	0.155195	8.91704	0.164985	4.67718	4.59212	0.152358	4.34626	8.84208	0.585526	low
TCGA-G3-AAV1	0.983562	1	9.87195	7.44225	0.0903695	0.0748798	333.263	9.49648	0.0897161	2.57051	4.81666	4.8202	14.5151	1.23928	high
TCGA-ED-A7PX	0.0164384	0	0.11207	0.111094	0.111082	0.0902623	8.41352	38.527	0.110186	8.28745	2.85881	2.86075	0.104018	1.13206	high
TCGA-YA-A8S7	1.12877	1	24.445	15.7405	0.0470105	0.0406444	6469.96	10.2954	0.0467535	0.0437823	11.8451	0.0403181	36.1582	4.49068	high
TCGA-CC-A3M9	0.821918	1	2.07078	4.07625	2.07608	0.0533999	153.364	47.5855	0.0623573	6.0179	13.3817	0.0529294	6.05083	2.66032	high
TCGA-DD-A1EI	0.50137	0	3.81425	22.4949	7.56396	0.0472233	710.11	5.60047	0.0547433	1.95535	17.9269	0.0468251	5.67832	1.82829	high
TCGA-DD-A11A	0.216438	0	0.0820711	27.5552	0.0814561	0.0680741	52.7494	2.39989	0.0808966	9.12372	4.55179	0.0674137	11.4486	0.870344	high
TCGA-DD-AAC8	0.0438356	1	12.8461	2.67475	0.0969635	0.0798415	10.2557	54.4124	0.0962365	5.17222	5.01071	0.0790104	59.182	7.0225	high
TCGA-NI-A4U2	4.90685	1	7.98856	72.8832	0.0207546	0.0184333	0.0210154	0.0189326	0.0206634	0.0195939	1.35635	0.0183108	6.65381	0.463331	low
TCGA-HP-A5MZ	0.249315	1	2.43823	65.0578	0.0839203	0.0699672	5398.69	13.5094	0.0833355	2.45825	6.80034	2.4194	34.2767	2.31521	high
TCGA-O8-A75V	1.47397	0	2.93652	5.74919	0.112386	0.091211	2188.95	2.92097	0.111473	0.101289	17.9718	0.0901998	11.156	2.2755	high
TCGA-DD-AACS	4.94247	0	0.159802	63.2112	0.158059	0.123079	201.141	0.129807	0.156484	0.139337	0.121108	0.121485	0.145825	0.373262	low
TCGA-CC-A123	0.6	0	0.124651	0.123497	0.123484	0.0991954	17.9255	0.103995	0.122426	0.110688	0.0977774	0.0980488	0.115175	0.494486	low
TCGA-G3-AAV3	1.12877	0	2.69628	51.2517	0.098698	0.0811365	0.100862	2.69141	0.0979511	0.0895556	5.06148	0.0802857	2.72299	0.589498	low
TCGA-RC-A7SB	1.61096	0	2.01913	35.0121	0.0597502	0.0510055	2.00503	0.0528257	0.0593925	3.96398	0.0504585	0.0505635	2.03783	0.461836	low
TCGA-DD-A73A	1.99452	0	9.01741	11.9635	0.122041	0.0981663	17.784	0.102889	0.121002	3.12029	3.03343	0.0970376	14.6022	0.878375	high
TCGA-CC-A9FU	0	0	13.8052	0.0454675	0.0454643	10.077	18.931	0.040653	0.0452186	15.3001	0.0389815	0.0390559	5.21207	1.1429	high
TCGA-DD-A3A6	8.92603	1	1.86642	19.8975	0.0508883	0.043826	0.051711	17.5768	434.966	0.0472997	1.8686	0.0434655	0.0485902	1.31886	high
TCGA-CC-5262	0.282192	1	3.48105	6.79811	0.143178	0.112978	6186.36	24.2573	0.141837	3.48528	12.1009	0.111581	0.132714	2.11555	high
TCGA-BC-A10W	0.249315	1	9.27661	6.9919	0.0813097	2.38094	176.19	4.61091	0.0807517	0.0744203	10.9299	0.0673025	18.1338	1.83681	high
TCGA-FV-A23B	5.07397	1	2.1336	2.13922	0.0663734	0.0562901	18.511	0.0583773	0.0659581	2.15251	11.8159	0.0557842	2.15404	1.08857	high
TCGA-G3-A3CH	2.13699	0	0.103171	28.955	0.102302	2.72617	5.35529	0.0875301	0.101513	0.0926605	0.0827103	0.0829218	18.1606	0.768784	high
TCGA-FV-A4ZQ	0.0328767	0	2.1728	8.45056	2.17871	0.0580812	2.15585	2.18163	0.0682021	2.19198	2.16572	4.16793	0.0651589	0.61424	low
TCGA-DD-A4NG	2.19726	1	10.1834	42.6377	0.0951001	0.0784456	87.8867	5.0387	0.0943942	0.0864451	0.0774435	0.0776356	58.5233	2.01478	high
TCGA-CC-A8HT	0.383562	1	11.6069	9.95901	0.041185	0.0358182	13637	35.2846	0.0409697	66.2502	4.91817	17.5883	13.1697	9.47039	high
TCGA-DD-AAEH	2.14795	0	3.53013	43.2716	0.145938	0.114871	6.81338	0.120903	0.144555	0.129401	9.33592	0.113438	29.1089	1.50957	high
TCGA-DD-AAVR	6.88493	0	3.97041	11.4689	0.170585	0.131383	156.864	7.29065	0.1688	0.149487	7.06975	0.129618	21.8374	1.41781	high
TCGA-5C-A9VG	0.89863	0	7.46911	0.0910574	0.0910489	0.0753939	0.0929611	0.0785693	0.090388	0.0829296	11.59	0.0746292	0.0858087	1.03489	high
TCGA-DD-A4NI	1.53699	0	10.4876	142.594	0.0680743	0.0576362	10.452	0.0597939	0.0676437	0.0627229	2.15635	0.0571135	0.0646358	0.302008	low
TCGA-G3-A7M6	1.73151	0	10.8081	3.92919	0	0	7.86052	0	0	38.3434	2.94735	6.88162	8.84368	1.30983	high
TCGA-G3-A5SK	2.03836	0	7.66102	433.074	0.168698	3.77784	37.1881	0.137499	0.166946	0.147966	0.127994	0.128404	3.95874	0.088348	low
TCGA-DD-AACW	3.90137	0	10.4984	2.72612	0.09988	0.0820165	10.4462	0.085614	0.0991193	0.090575	2.67842	0.0811521	15.3961	0.890146	high
TCGA-5C-A9VH	0.882192	0	0.0947126	2.62173	5.12526	0.0775817	17.5295	5.00322	0.0932572	0.0854486	4.92223	0.0767846	5.1105	0.810262	high
TCGA-WQ-AB4B	1.08219	0	7.83157	60.252	4.04253	0.133389	1058.27	0.141042	0.171814	0.151954	3.83115	0.131582	36.3226	1.32436	high
TCGA-DD-AACQ	1.18356	1	5.49645	79.3534	0.0511746	0.0440599	4518.5	0.0455515	0.0508861	9.01506	5.36828	0.0436969	76.4197	4.81817	high
TCGA-UB-A7MC	1.36986	0	6.45069	0.0380073	0.0380048	1.65204	0.0385606	1.65581	0.037811	0.0355594	1.65063	1.65091	14.3536	0.906231	high
TCGA-DD-AADO	1.2411	0	2.67893	0.0977162	0.0977067	2.6511	262.714	2.67472	0.0969712	0.0886997	0.0793583	0.0795573	15.195	0.868016	high
TCGA-CC-A7IG	0.819178	1	5.838	1.99565	0.0581118	0.0496875	5.8129	9.43654	1.9991	2.0085	3.84403	7.50384	3.92352	0.910643	high
TCGA-CC-A9FS	0.578082	0	2.53825	9.82871	0.0896572	0.0743402	72.7231	0.0774506	0.0890116	0.0817187	4.79561	0.0735909	7.35251	0.766961	high
TCGA-FV-A3I1	0.676712	1	12.2301	9.81425	2.54251	0.0741733	5124.91	7.16106	0.0887939	23.5038	2.5086	0.0734265	35.5162	2.81911	high
TCGA-KR-A7K7	1.11507	0	2.72394	0.100287	0.100277	12.2708	5369.04	0.0859286	0.0995118	0.0909172	7.49102	5.1118	0.0942256	2.04997	high
TCGA-RC-A6M6	0.0246575	0	8.68493	8.68765	0.0458536	0.0396904	852.67	8.52325	0.045605	8.60266	0.0392988	0.0393741	111.845	10.9099	high
TCGA-UB-A7MB	1.64658	0	9.05622	139.586	0.0504409	0.0434601	420.148	0.0449246	0.0501581	1.87481	5.33543	1.86152	0.04817	0.396319	low
TCGA-WQ-A9G7	0.0821918	0	5.30381	13.0531	0.0995195	0.0817483	2.68261	2.70523	0.098763	0.0902642	7.45939	2.67418	10.3471	1.04651	high
TCGA-NI-A8LF	1.66027	0	3.80835	13.1487	0.0548849	0.0470794	1.92261	3.77776	0.0545672	0.0509104	5.53388	0.0466828	0.0523376	0.690857	low
TCGA-ED-A5KG	1.32055	0	5.25548	3.52679	3.52683	1.79269	9469.26	0.0413483	0.0460201	0.0431105	5.14813	0.0397155	0.0442491	1.29759	high
TCGA-CC-5259	0.684932	0	0.275939	5.83403	0.27154	0.192408	54.3351	0.206416	0.267608	0.227178	5.23502	0.189163	0.241983	0.669102	low
TCGA-WX-AA46	2.07123	0	0.0825539	100.653	0.0819336	0.0684416	0.0835642	2.408	0.0813692	0.0749678	2.3856	0.0677761	0.0774457	0.36396	low
TCGA-DD-A39V	1.76164	1	7.27267	21.3008	0.157392	0.122633	16522.1	10.0921	0.155829	0.138794	0.120672	3.58791	7.19696	1.78595	high
TCGA-WX-AA44	1.68493	0	11.4171	22.612	0.113788	0.0922283	25.403	8.23481	0.112857	0.102482	2.90208	0.0912003	19.3864	1.02316	high
TCGA-ZP-A9CY	2.14247	0	2.92077	47.0808	0.111491	0.0905598	969.853	0.0947357	0.110589	0.100527	2.86535	0.0895593	8.40251	0.621685	low
TCGA-DD-A115	6.96438	1	0.145576	160.008	0.144079	0.113597	128.804	0.119524	0.142725	40.4355	3.37906	3.38219	0.133511	0.48087	low
TCGA-ED-A459	1.11781	0	10.2411	212.744	0.0959766	0.0791028	6660.38	7.45202	0.0952608	0.0872039	7.31099	4.98567	15.0349	0.767405	high
TCGA-DD-AAW1	5.44932	0	12.2479	2.54626	0.0896553	0.0743387	7.35732	0.0774491	0.0890097	0.081717	0.0734118	0.0735895	0.0845333	0.519898	low
TCGA-DD-A1EF	1.07945	1	3.54012	0.146517	0.146499	0.115255	674.202	0.121319	0.145108	0.129863	6.4173	0.113815	10.073	0.993214	high
TCGA-QA-A7B7	0.257534	0	3.98369	254.023	0.0202691	0.0180112	28135.1	0.0184971	0.0201804	73.0834	2.65517	1.34813	2.6693	2.35257	high
TCGA-DD-AAD1	1.54521	0	7.19762	0.0855954	2.47497	0.071243	7.15747	0.0741657	0.0849854	0.0781681	4.67493	0.0705382	7.15618	0.817812	high
TCGA-DD-A4NO	6.15068	0	2.51029	14.5076	0.0880551	0.0731238	48.0006	4.82078	0.0874267	0.0803226	0.0722185	0.0723921	37.522	1.28664	high
TCGA-BC-A112	0.419178	1	10.3281	5.23822	0.0972967	0.0800906	2204.3	17.0017	0.0965659	0.0883454	0.0790578	207.867	22.5494	31.0814	high
TCGA-G3-A3CK	1.60274	0	0.0652807	16.292	0.06484	0.0550727	22.3386	13.795	0.0644384	0.0598409	7.88566	2.1032	2.12713	0.961697	high
TCGA-DD-AAE2	1.74795	0	5.75471	101.787	0.0564215	0.0483234	289.273	0.0500137	0.0560914	1.97904	9.19521	0.0479127	0.0537758	0.568949	low
TCGA-DD-AAE4	1.66575	0	3.68751	168.268	0.154771	0.12087	218.914	0.127407	0.15325	0.136653	12.6837	0.11932	0.142938	0.500538	low
TCGA-5R-AAAM	0.126027	1	10.7466	14.2401	3.73126	0.121942	514.293	3.64599	0.154817	45.8295	18.757	0.12037	7.16335	3.41049	high
TCGA-DD-AAVX	4.70685	0	5.30423	0.24416	0.244117	0.176789	2988.32	0.188939	0.240847	0.206766	0.173294	0.173959	0.219343	0.614866	low
TCGA-G3-AAV6	0.178082	1	6.02439	0.0618962	0.0618913	98.3782	294.675	2.06628	0.0615154	0.057205	2.05325	3.96191	9.91224	78.3314	high
TCGA-DD-AAE6	0.386301	0	7.56309	7.57007	0.0929373	0.0768193	5.04447	0.0800836	0.0922556	0.08457	2.56569	2.5671	31.524	1.32844	high
TCGA-DD-A4NF	1.1726	0	12.6951	2.64231	0.0951199	0.0784604	0.0971645	0.0818284	0.0944139	0.0864623	4.95662	0.0776503	0.089528	0.702071	low
TCGA-ED-A82E	1.11781	0	2.94061	0.0286857	0.028684	0.0252672	1.48054	0.0259973	1.48977	1.49615	10.0019	0.0250885	1.49531	0.963705	high
TCGA-DD-A1EG	3.7589	1	5.4363	8.09388	0.103444	2.74479	4515.89	0.0884309	0.102642	33.0261	12.4156	0.0837531	36.1075	5.58194	high
TCGA-DD-AADK	2.87397	0	3.50176	20.6953	1.78012	8.44336	0.0463642	1.78756	0.0454076	0.0425492	1.78027	0.0392116	20.5054	1.28562	high
TCGA-PD-A5DF	1.75068	1	0.113331	33.4926	0.112325	0.0911669	80.8907	0.0953854	0.111413	16.2958	25.3842	0.0901564	2.96341	2.57377	high
TCGA-DD-A3A5	8.56164	1	2.78661	23.9614	0.103852	0.08496	37.1966	0.0887524	0.103045	0.0939923	0.0838339	0.0840497	5.43767	0.512804	low
TCGA-2Y-A9GZ	2.32329	1	10.4551	115.621	0.0463316	0.0400849	12.1614	0.0413998	0.0460796	0.043165	0.0396882	0.0397644	0.0443055	0.300596	low
TCGA-XR-A8TF	1.89863	1	5.49627	8.18251	0.10522	0.0859682	45.5183	0.0898285	0.104396	33.3551	0.0848224	0.0850419	5.48281	0.824386	high
TCGA-2Y-A9HA	0.0986301	1	6.94906	3.5071	0.0456799	0.039547	113.564	0.0408387	0.0454326	99.0508	6.77573	10.0752	20.5101	4.65791	high
TCGA-ES-A2HT	1.2	1	0.218554	53.4752	0.215611	0.159827	6538.87	20.1025	0.212968	0.185014	4.44987	0.157421	0.195414	0.975558	high
TCGA-DD-AADY	1.52055	0	0.260524	61.434	0.256543	5.07342	0.267155	0.196934	0.252981	0.216076	0.180222	0.180931	0.229647	0.472579	low
TCGA-ED-A7XO	1.16986	0	7.06259	145.392	0.151262	0.118498	6.99242	0.124833	0.149797	0.133779	6.54791	0.116995	6.99649	0.458576	low
TCGA-BD-A3ER	3.05479	0	3.73744	38.747	7.29112	0.12275	2190.65	3.66556	0.156002	0.138937	3.58693	0.121162	13.9679	0.908754	high
TCGA-G3-AAV5	0.969863	0	14.6615	12.8381	0.0521273	0.0448373	0.0529778	5.46483	0.0518314	0.0484206	0.0443775	5.41341	44.9277	1.81995	high
TCGA-DD-AACP	1.13699	0	9.33814	9.34441	0.128429	3.14747	24.5023	0.107766	0.127303	11.973	0.101208	0.101494	32.5773	1.49977	high
TCGA-2V-A95S	0	0	5.94189	0.0602237	0.060219	0.0513818	16198	0.0532205	0.0598573	0.0557066	0.0508293	0.0509354	11.7008	1.76367	high
TCGA-CC-A8HS	0.821918	1	12.6886	1.62683	0.0367598	60.9133	15.8267	0.0330998	0.0365742	0.0344166	0.0318156	0.031873	1.63585	9.14018	high
TCGA-G3-A25S	1.13973	1	4.24493	6.33116	0.0679807	0.0575623	74.7528	4.19281	0.0675509	6.26665	0.0569166	0.0570405	38.7618	1.48271	high
TCGA-DD-A118	9.41644	0	2.68543	104.251	0.0980778	0.0806739	23.1104	0.084184	0.0973381	0.0890202	7.3991	0.0798302	7.75815	0.581781	low
TCGA-DD-A3A8	0.030137	1	3.05726	5.982	0.119241	5.68316	3.02121	0.100738	0.11824	0.107107	2.98899	0.0950678	0.111368	0.755118	high
TCGA-BD-A2L6	3.73425	0	2.08776	416.795	0.0637234	0.0541839	10.1007	0.0561629	0.0633316	0.0588436	5.92492	0.0537039	0.0605905	0.0998907	low
TCGA-ED-A66Y	0.810959	1	5.82088	1.98962	0.0577643	1.98714	3.88372	0.0511499	0.0574232	0.0535027	0.0488837	0.0489843	112.359	9.44421	high
TCGA-DD-AAD8	3.33973	0	10.1118	44.0434	0.0634532	0.0539685	908.927	2.09301	0.0630638	4.08491	5.91304	2.08004	21.8176	1.22515	high
TCGA-DD-A39Y	0.468493	1	4.87604	7.26545	0.0868152	0.0721798	65984.4	7.04387	0.0862	4.84439	2.46571	0.0714617	2.51356	34.0147	high
TCGA-DD-A73F	2.9726	0	5.13546	35.0347	0.0945255	0.0780141	209.987	0.0813538	0.0938261	7.51671	4.93915	0.0772106	0.0889855	0.637137	low
TCGA-BC-A10T	2.29315	1	7.50938	3.79391	0.0542889	0.0465959	39.0473	0.0482045	0.053976	25.523	16.0694	1.92635	0.0517794	1.84435	high
TCGA-RC-A6M3	0	0	25.6612	1.89762	0.0524547	0.0451042	20.1585	1.90447	0.0521563	0.0487166	1.89497	0.0447297	0.0500601	0.641814	low
TCGA-KR-A7K2	1.8	0	3.16437	98.2072	0.12531	0.100494	15.1093	3.13606	0.124227	0.112225	0.0990477	0.0993245	17.7351	0.516454	low
TCGA-BC-A10Q	3.10959	1	4.91414	2.5163	7.32187	0.0730429	35.9989	0.0760741	0.0873216	0.0802299	2.48426	0.0723124	16.6203	0.906198	high
TCGA-DD-A1EE	0.956164	1	5.81504	11.5518	0.0576459	0.049312	149.029	169.088	0.0573057	2.00038	5.65656	1.98276	2.00094	7.55494	high
TCGA-ED-A7PZ	0.0164384	0	1.64277	4.84634	0.0378538	1.64946	39.9422	12.582	0.037661	0.0354209	3.21371	0.0327831	8.01223	0.917282	high
TCGA-ZP-A9D0	1.96438	0	3.57637	53.8117	0.148536	3.46512	13.6461	3.51839	0.147113	0.13154	6.47325	0.115178	13.4094	0.992021	high
TCGA-CC-A7IJ	1.04658	0	9.81315	14.687	29.2867	1.68078	0.0402798	15.9517	3.31056	0.0371051	0.034244	0.034307	0.0380388	0.725551	low
TCGA-2Y-A9GV	6.93699	1	7.96215	234.803	0.100946	0.0828083	138.007	2.72922	0.100173	0.0914931	0.0817239	0.0819317	2.76262	0.190653	low
TCGA-DD-A1EB	5.52603	0	17.1338	159.724	0.114796	0.0929583	14.2487	0.0973035	0.113852	0.103338	5.52737	0.0919181	0.107368	0.356788	low
TCGA-DD-AADI	2.9726	0	3.34854	6.54311	0.135714	3.26323	0.139301	3.30802	0.134484	0.12093	3.24875	0.106511	0.126092	0.716041	low
TCGA-FV-A4ZP	6.81096	1	10.4137	0.0459073	0.0459041	0.0397321	81.0545	31.7877	0.0456552	0.0427761	0.03934	10.0945	12.0566	1.26771	high
TCGA-K7-A5RF	1.72877	0	0.165087	100.268	0.163249	0.126541	61.5686	0.133574	0.161589	0.143557	0.124483	0.124877	3.86257	0.341911	low
TCGA-G3-A25X	4.87397	0	2.29724	11.119	0.0758134	0.0637055	57.2672	8.64522	0.07531	0.0695815	2.28469	2.28565	2.31993	0.667302	low
TCGA-CC-A5UD	0.832877	1	6.13587	38.274	0.06415	0.0545236	2.07965	17.5578	0.0637545	0.0592247	4.02903	0.0540395	47.4828	2.27964	high
TCGA-G3-A3CG	1.84384	0	4.70322	91.4565	0.211188	0.157126	12621.3	0.167117	0.208636	0.181588	0.154232	0.154784	0.191664	0.701053	low
TCGA-DD-A4ND	6.11507	0	7.29633	3.68484	0.0510179	1.87316	655.042	0.0454177	0.0507307	33.6144	3.62498	0.0435703	1.88486	1.0869	high
TCGA-DD-A3A9	2.55068	1	3.30177	0.133091	0.133075	0.105968	0.136549	0.111284	0.131883	0.118731	8.82823	3.21013	3.32979	0.975521	high
TCGA-MI-A75C	0.79726	0	4.12528	10.1907	0.0643972	0.0547204	40.4173	82.4429	0.0639995	0.0594455	4.03658	2.09581	55.4342	7.89306	high
TCGA-MR-A8JO	0.90411	0	3.95622	9.77913	0.0593267	0.0506652	5.87216	2.02236	0.0589726	0.0549062	22.1388	2.01096	5.88526	2.26064	high
TCGA-BC-A10S	3.89863	1	0.106747	2.83111	0.105831	0.0864182	182.373	5.36813	0.105	0.0956897	12.5727	0.0854848	2.84881	1.21498	high
TCGA-DD-AACB	6.36712	0	0.160089	3.76662	0.158341	0.123268	180.225	3.6781	0.156762	0.139567	0.121292	3.60246	0.146072	0.545909	low
TCGA-DD-A1EC	1.64932	0	70.1267	0	0	3.19826	0	0	0	0	0	0.809877	0	0.838278	high
TCGA-DD-AAE7	1.76438	0	5.53652	0	0	0	0	0	0	0	0	0	0	0.499942	low
TCGA-DD-AADU	1.51781	0	0.372335	0	1.19229	0	0	0	0.779792	0	0	0	0	0.488784	low
TCGA-DD-A73B	0.775342	1	122	0	0	0	0	0	0	0	0	0	0	0.949857	high
TCGA-2Y-A9H3	4.15342	0	8.85245	0	0.405262	0	0	0	1.28898	0	3.09698	0	0	0.617484	low
TCGA-2Y-A9GU	5.31233	0	31.8505	0	0	1.60369	0	0	2.43097	0	0	0.360173	0	0.628627	low
TCGA-DD-AAEA	1.57534	0	42.216	0	0.380927	0	0	0	0	0	0	0	0	0.612835	low
TCGA-FV-A3I0	2.32329	0	20.8225	0	0	0.283513	0	0	0	0	0	0.28325	0	0.553485	low
TCGA-DD-A3A7	1.14795	1	23.2056	0	0	1.24569	0	0	0.928501	0	0	14.1959	0	0.726858	low
TCGA-CC-A3MA	0.830137	1	250.025	0	0	10.5633	0	0	0	0	0	0.215491	0	3.15148	high
TCGA-DD-A1EK	1.52877	1	21.6997	0	1.53194	2.73382	0	0	2.71196	0	0	0	0	0.626983	low
TCGA-DD-AAVW	6.34795	0	29.688	0	0	0.278835	0	0	0.290115	0	0	0.6111	0	0.58428	low
TCGA-ES-A2HS	1.88493	1	8.99214	0	0	0	0	0	0	0	0	0	0	0.509554	low
TCGA-DD-AADW	1.60822	0	198.102	0	0	0.903663	0	0	10.9385	0	0	0	0	1.53441	high
TCGA-RC-A6M5	0.0410959	0	5.52545	0	0.302939	1.68753	0	0	0	0	0	1.33506	0	0.552472	low
TCGA-GJ-A3OU	2.40822	0	32.8854	0	0	1.32663	0	0	1.6117	0	0	3.61856	0	0.655193	low
TCGA-GJ-A9DB	0.183562	1	66.4877	0	0.628688	0	0	0	0.963571	0	0	0	0	0.702339	low
TCGA-2Y-A9H4	3.97808	0	38.9966	0	0	2.78315	0	0	0	0	0.34742	1.14931	0	0.711193	low
TCGA-FV-A2QR	1.59178	1	18.8544	0	0	3.58729	0	0	0.250235	0	0	0.238635	0	0.638117	low
TCGA-2Y-A9HB	0.712329	0	18.5944	0	1.00489	0.293793	0	0	0	0	0	5.6923	0	0.596552	low
TCGA-ZP-A9D1	0.0575342	0	10.345	0	0	0.314779	0	0	38.3148	0	0	0	0	0.555288	low
TCGA-ED-A66X	1.11233	0	108.68	0	0	0	0	0	0	0	0	0.835412	0	0.894002	high
TCGA-BW-A5NQ	0	0	238.011	0	12.313	0.604052	0.29155	0	0	0	0	0.27493	0	1.94947	high
TCGA-DD-AAEB	1.30959	0	11.4412	0	0.877639	0	0	0	0	0	0	0	0	0.518225	low
TCGA-DD-AAED	2.09041	0	11.0286	0	0.33831	1.08644	0	0	0	0	0	0	0	0.542672	low
TCGA-DD-A113	6.64384	0	123.163	0	0	0.549438	0	0	0	0	0	1.79155	0	1.00796	high
TCGA-DD-AAVY	5.39726	0	6.56524	0	0	0	0	0	0	0	0	8.8554	0	0.575837	low
TCGA-G3-AAV4	0.0739726	1	6.09006	0	1492.95	0	0	0	0	0	0	0	0	157.024	high
TCGA-CC-A9FW	0.679452	0	69.5977	0	0.259193	1.16377	0	0	1.17348	0	7.85389	0	0.25315	1.225	high
TCGA-5R-AA1D	0.923288	0	8.01337	0	0	0	0	0	29.1378	0	0	0.989498	0	0.540168	low
TCGA-5R-AA1C	0.99726	0	14.5147	0	0	0	0	0	1.48097	0	0	11.401	0	0.627096	low
TCGA-DD-A1EA	6.61644	0	29.5733	0	0.289741	0	0	0	0	0	0	0.944492	0	0.579718	low
TCGA-DD-AAC9	0.950685	0	8.16485	0	0	3.68792	0	0	0	0	0	1.17642	0	0.61292	low
TCGA-DD-AADC	1.16438	1	170.731	0	16.9161	0.675839	0	0	6.20823	0	0	0.311643	0	1.3892	high
TCGA-MR-A520	0.627397	0	10.7774	0	0	0	0	0	0.357439	0	0	0	0	0.514898	low
TCGA-ZP-A9D2	2.03562	0	121.327	0	0.224775	1.02979	0	0	0	0	0.212225	1.86828	0	1.03574	high
TCGA-DD-AADV	1.5726	0	213.337	0	4.20078	0	0	0	2.88885	0	0.590483	1.24805	0	1.69569	high
TCGA-DD-A3A2	5.83836	1	7.24741	0	0	0	0	0	0	0	0	0	0	0.504678	low
TCGA-CC-A5UE	0.745205	1	149.499	0	3.69354	0	0	0	547.156	0	0	1.96866	0	2.87696	high
TCGA-DD-AAEG	1.96986	0	23.0503	0	0.251045	0	0	0	1.44058	0	0	8.90676	0	0.633226	low
TCGA-DD-AACC	4.61644	1	38.5358	0	0	0	0	0	0	0	0	0	0	0.599651	low
TCGA-2Y-A9GY	2.07397	1	160.546	0	61.9438	0	0	0	126.159	0	0	0	0	1.83998	high
TCGA-CC-5258	0.353425	1	201.441	0	0	0	0	0	1568.74	0	0	4.09615	0	21.426	high
TCGA-DD-A4NH	1.89041	0	62.7902	0	0	1.71656	0	0	1.01121	0	0	0	0	0.743524	high
TCGA-DD-AADM	0.0328767	1	19.6766	0	0	1.2073	0	0	0	0	0	1.85431	0	0.58809	low
TCGA-2Y-A9GX	6.69041	0	53.6627	0	0	0	0	0	0	0	0	2.53048	0	0.677546	low
TCGA-DD-A1ED	6.30411	0	4.12806	0	0.302652	0	0.306752	0	0	0	0	1.33394	0	0.506917	low
TCGA-DD-A3A4	1.67671	1	8.62427	0	0	0	0	0	0	0	0	8.49058	0	0.579162	low
TCGA-DD-AADJ	2.92055	0	18.7413	0	0.366233	0	0	0	0.770442	0	0	0	0	0.53913	low
TCGA-ZS-A9CD	3.79726	1	10.313	0	0	0	0	0	0	0	0	1.04994	0	0.521599	low
TCGA-ED-A7XP	1.09589	0	30.0365	0	1.52685	0	0	0	38.044	0	0	7.08767	0	0.683617	low
TCGA-DD-AADR	5.55616	0	69.742	0	0	1.29016	0	0	0	0	0	0	0	0.756141	high
TCGA-WJ-A86L	0.945205	0	85.1358	0	54.861	0.759739	0	0	0.365658	0	0	0.759811	0	1.00411	high
TCGA-CC-A3MC	0.994521	0	82.9484	0	0	0	0	0	0.272452	0	0	1.54538	0	0.784646	high
TCGA-DD-A4NN	2.46301	1	107.14	0	0	0	0	0	0.630613	0	0	0	0	0.876093	high
TCGA-BC-4072	4.08219	1	176.261	0	1.37415	0.224355	0	0	1.65655	0	0	1.65683	0	1.33835	high
TCGA-CC-A7IH	1	0	43.7411	0	0.97417	0	0	0	0.632902	0	0	21.2766	0	0.859021	high
TCGA-DD-AADA	3.37808	0	7.75005	0	0	1.50519	0	0	0	0	0	0.334628	0	0.545501	low
TCGA-CC-A5UC	0.950685	1	136.432	0	0	0	0	0	11.3498	0	0	1.32143	0	1.06957	high
TCGA-ZS-A9CE	3.4	0	19.6859	0	0	1.50382	0	0	0	0	0	0.252583	0	0.58182	low
TCGA-DD-AACD	1.04384	1	8.80439	0	0	0	0	0	0	0	0	0.312112	0	0.511466	low
TCGA-DD-A4NP	8.50411	0	3.21575	0	0	0	0	0	0	0	0	0	0	0.493588	low
TCGA-DD-A39Z	1.64658	1	17.6955	0	0	4.64653	0	0	0	0	0	0	0	0.663311	low
TCGA-BC-A110	5.79726	1	3.70684	0	0	0	0	0	2.29699	0	0	0	0	0.496825	low
TCGA-DD-AAD5	3.68493	0	142.372	0	25.038	0.736737	0	0	0.217847	0	0.469318	9.40494	0	1.43983	high
TCGA-ED-A7PY	1.06849	0	16.4212	0	0	0	0	0	0	0	0	0	0	0.530848	low
TCGA-G3-AAV0	1.30411	0	12.708	0	0.453631	0	0	0	0	0	0	0	0	0.521004	low
TCGA-DD-AACT	4.27945	0	4.58755	0	0	0.368522	0	0	0.379191	0	0	1.63627	0	0.519087	low
TCGA-G3-A7M7	0.989041	0	4.9167	0	0	0	0	0	1.47677	0	0	0	0	0.499465	low
TCGA-BD-A3EP	1.12055	0	27.3037	0	24.3166	0	0	0	39.7623	0	0	0	0	0.661389	low
TCGA-CC-5260	0.238356	1	135.068	0	1.5113	1.50466	0	0	0.264357	0	0	0	0	1.10152	high
TCGA-G3-A25V	2.35616	0	17.222	0	0	0	0	0	0	0	0	0.27961	0	0.535485	low
TCGA-K7-AAU7	0.983562	0	80.1363	0	2.41249	0.294676	0	0	2.40987	0	0	3.87975	0	0.822237	high
TCGA-BW-A5NP	0	0	81.2561	0	0	0	0.308051	0	0	0	0	0	0	0.758843	high
TCGA-FV-A3R3	1.00274	1	12.1228	0	0	1.4175	0	0	3.63076	0	0	0	0	0.557052	low
TCGA-DD-AAVV	6.72603	0	30.5906	0	0.306232	0	0	0	3.8105	0	0	7.15964	0	0.645341	low
TCGA-5C-AAPD	0.0547945	0	76.2286	0	3.30999	3.69569	0	0	0	0	1.62759	3.00679	0	1.02648	high
TCGA-DD-A73G	9.52877	0	22.0635	0	0	0	0	0	0	0	0	0.760897	0	0.554034	low
TCGA-BC-A10U	2.29315	1	40.412	0	14.5539	1.29617	0	0	269.318	0	0.615147	0.615157	0	1.11758	high
TCGA-RG-A7D4	3.00822	0	137.092	0	23.1782	0	0	0	0	0	1.14308	0.741541	0	1.22401	high
TCGA-UB-A7MA	1.46575	0	141.632	0	0	0	0	0	0	0	0	1.84617	0	1.08875	high
TCGA-BC-A69I	1.06027	0	7.99673	0	0	0	0	0	0	0	0	0	0	0.506766	low
TCGA-BC-A10X	2.10959	1	12.8249	0	0	0	0	0	0	0	0	0	0	0.520431	low
TCGA-DD-A73E	0.120548	0	14.1761	0	0	0	0	0	0	0	0	0.25578	0	0.526379	low
TCGA-DD-AAD6	1.8411	0	108.378	0	3.75236	0	0	0	0	0	0	0	0	0.893984	high
TCGA-BC-A3KF	0.0219178	0	47.589	0	0	0	0	0	0	0	0	0.774013	0	0.637846	low
TCGA-DD-AAD2	1.80274	0	31.9462	0	0.351673	0	0	0	0.350651	0	0	1.92618	0	0.596739	low
TCGA-DD-A73D	1.89863	0	32.1286	0	0	0	0	0	0	0	0	2.76466	0	0.60389	low
TCGA-EP-A26S	0.649315	0	15.4378	0	0	0.516874	0	0	0	0	0	0.230441	0	0.542716	low
TCGA-XR-A8TE	2.53425	0	13.3041	0	0	0.314368	0	0	0.325483	0	0	1.80375	0	0.54461	low
TCGA-DD-A4NJ	2.08219	0	97.9978	0	1.00163	0	0	0	0	0	0	0	0	0.835387	high
TCGA-DD-AAE1	1.51233	0	24.7855	0	0	0.78465	0	0	47.6388	0	0	0	0	0.624175	low
TCGA-CC-A3MB	0.863014	1	442.655	0	0.520587	0	0	0	310.9	0	0	1.07679	0	9.51168	high
TCGA-DD-A73C	1.92055	0	13.9829	0	0	0	0	0	0	0	0	0	0	0.523763	low
TCGA-MI-A75H	2.04658	0	16.0824	0	1.8691	0	0	0	0	0	0	0	0	0.533684	low
TCGA-BC-A3KG	1.36438	0	306.255	0	8.80323	0.591577	0	0	0.605256	0	3.26631	0	0	3.40711	high
TCGA-CC-A7IK	0.717808	1	110.25	0	145.224	0	0	0	0	0	2.11961	26.6283	0	2.66504	high
TCGA-G3-A7M8	1.17808	0	22.1437	0	0	0	0	0	0	0	0	0.691152	0	0.553688	low
TCGA-G3-A6UC	1.83836	0	9.06436	0	0.747259	0	0	0	1.53423	0	0	0.341308	0	0.515221	low
TCGA-RC-A7S9	1.75342	0	73.3321	0	0	0.644876	0.312398	0	0	0	0	0	0	0.748498	high
TCGA-UB-A7MD	0.142466	1	45.4523	0	241.738	0	0	0	0	0	0	0.588678	0	1.59396	high
TCGA-DD-A119	0.610959	1	8.57804	0	0	0	0	0	0	0	0	4.49212	0	0.544611	low
TCGA-3K-AAZ8	1.08493	0	10.9932	0	0	0	0	0	0	0	0	1.61673	0	0.528124	low
TCGA-DD-A1EH	4.09589	0	48.7258	0	0	2.05064	0	0	0	0	0	0.239258	0	0.700213	low
TCGA-EP-A2KC	0.0520548	1	37.4354	0	2.43753	0.557833	0	0	0.881487	0	0	5.68569	0	0.674614	low
TCGA-DD-A1EJ	2.75342	1	255.509	0	130.066	1.30683	0	0	35.2607	0	0.212136	0	0	3.73365	high
TCGA-DD-A4NB	1.07123	0	9.33123	0	0	0	0	0	0	0	0	3.82434	0	0.54131	low
TCGA-DD-AAVQ	7.47397	0	61.7253	0	0	0.268573	0	0	0	0	0	0	0	0.689946	low
TCGA-CC-5261	0.265753	1	45.763	0	0	0	0	0	0.926626	0	0	0	0	0.624981	low
TCGA-DD-AACF	1	1	75.3728	0	0	0.86549	0	0	0	0	0	0	0	0.764743	high
TCGA-DD-AADB	3.40274	0	166.597	0	3.79874	0.292622	0	0	316.172	0	0	0.292364	0	2.12583	high
TCGA-DD-A4NQ	1.02192	1	171.361	0	31.2912	0.826749	0	0	308.426	0	0	0.389047	0	2.45863	high
TCGA-ED-A8O5	1.11233	0	26.3519	0	0	0	0	0	0	0	0	0	0	0.56071	low
TCGA-DD-AACE	5.98356	0	23.2515	0	0	0	0	0	0	0	0	1.44624	0	0.56356	low
TCGA-K7-A5RG	1.42192	0	114.591	0	44.7239	0.329502	0	0	2.25614	0	2.66477	2.66398	0	1.35328	high
TCGA-BC-A10R	0.843836	1	49.3027	0	0	0	0	0	1.98152	0	0	3.7359	0	0.676019	low
TCGA-2Y-A9H6	0.978082	0	18.1296	0	0	1.49096	0	0	1.88013	0	0	0	0	0.576084	low
TCGA-WX-AA47	1.52329	1	13.2545	0	0	0.4085	0	0	0	0	0	6.02554	0	0.583067	low
TCGA-DD-AACZ	0.468493	1	214.433	0	414.66	0	0	0	724.765	0	0	6.78982	0	28.9753	high
TCGA-FV-A2QQ	1.99726	0	16.4284	0	0.304839	0.292597	0	0	0	0	0	0	0	0.538762	low
TCGA-DD-AAVP	7.53973	0	6.77648	0	0.758178	0	0	0	0	0	0	0.346986	0	0.507531	low
TCGA-K7-A6G5	1.40274	0	18.9998	0	0.307073	0	0	0	0	0	0	0	0	0.539082	low
TCGA-CC-A7IL	0.761644	1	50.9674	0	0.533714	0	0	0	0	0	0	3.5025	0	0.678965	low
TCGA-G3-A5SL	1.70137	0	21.1313	0	0	0	0	0	0	0	0	0.26591	0	0.547032	low
