# Supplementary material for: Identification and Validation of a Prognostic lncRNA Signature for Hepatocellular Carcinoma
Source: Front Oncol. 2020 Jun 10;10:780. doi: 10.3389/fonc.2020.00780 (PMC7298074; doi:10.3389/fonc.2020.00780)
Supplement: Supplementary Table 2 — lncRNA signature and clinical data in the validation group. [file Table_2.XLSX]

## Sheet: riskTest
id	futime	fustat	AC010547.1|ENSG00000247324|antisense	AC010280.2|ENSG00000248884|lincRNA	AC015712.7|ENSG00000278456|antisense	GACAT3|ENSG00000236289|lincRNA	AC079466.1|ENSG00000266976|lincRNA	AC089983.1|ENSG00000257732|antisense	AC051618.1|ENSG00000236958|sense_intronic	AL121721.1|ENSG00000243810|antisense	LINC01747|ENSG00000230400|lincRNA	LINC01517|ENSG00000232624|processed_transcript	AC008750.3|ENSG00000267905|antisense	riskScore	risk
TCGA-CC-A9FV	0	0	8.99412	4.55442	2.32469	0.0646308	0.0784901	0.0671695	0.0764884	2.33777	2.30435	0.0640172	0.072902	0.599255	low
TCGA-CC-A7IE	0.594521	1	0.0970759	5.20401	0.0962842	16.6127	2.62723	5.0752	0.095565	0.0874701	9.63811	4.99472	12.6063	2.94303	high
TCGA-G3-A5SM	1.42466	0	3.88481	92.9726	1.97959	0.0489383	633.511	7.53603	0.0568464	16.8911	7.44597	1.97499	43.1111	2.18892	high
TCGA-G3-A7M9	0.153425	1	19.9729	1.05495	0.00324887	398.909	718.837	3.1563	2.1065	105.957	9.44234	0.00292259	2.10705	4.1555e+08	high
TCGA-BC-A10Z	0.0931507	1	3.36154	33.0774	0.0414234	0.0360167	1685.35	0.0371596	0.0412063	38.9841	3.32583	4.93078	9.9314	1.24753	high
TCGA-2Y-A9H5	1.52055	1	2.55791	17.2058	0.0907839	0.0751934	19.6098	0.0783565	0.0901259	0.0826991	0.0742511	0.0744317	19.2938	0.749296	high
TCGA-DD-AAW2	5.08219	0	0.206189	21.6261	0.203524	0.152398	0.210599	0.1619	0.201127	4.51569	0.149642	0.150167	12.7549	0.652443	low
TCGA-G3-A25U	4.48219	0	12.1765	70.2845	0.064083	0.0544703	18.1801	0.056464	0.0636881	0.0591649	2.08985	0.0539869	4.1215	0.472884	low
TCGA-4R-AA8I	0.717808	1	5.2286	27.5755	0.0457244	0.0395838	92.9645	1.78876	0.0454768	10.2811	6.77835	0.0392685	6.93184	0.919738	high
TCGA-DD-A4NR	0.0246575	1	5.32044	0.0475976	3.57085	0.0411249	15722.3	3.54495	0.0473329	64.9907	6.88809	0.0407935	22.5851	7.68614	high
TCGA-ZS-A9CG	0.934247	0	2.62618	45.0109	0.0946913	2.60168	0.0967218	0.0814862	0.09399	2.64569	0.0771423	0.0773333	0.0891368	0.467709	low
TCGA-G3-A3CI	0.493151	0	8.87741	46.3155	0.119249	0.0961674	3.02134	0.100744	0.118247	0.107113	0.0948139	0.095073	25.5285	0.794259	high
TCGA-UB-AA0V	0.860274	0	7.28989	181.073	0.157895	0.122969	0.162496	0.129688	0.156323	0.139203	3.59193	0.121377	7.21338	0.325871	low
TCGA-2Y-A9H2	4.74247	0	11.2379	11.2384	19.2141	0.0330735	19.2025	3.23365	0.0377092	0.0354654	3.21524	0.0328234	6.43151	0.791736	high
TCGA-ED-A97K	0.0164384	0	12.4944	1.41528	4.18865	0.0216097	19.4013	2.79757	0.024313	1.42217	1.41914	0.0214617	1.42134	0.627738	low
TCGA-DD-AACJ	5.7589	0	23.0646	13.4939	0.0579478	0.0495554	7.72	0.0513049	0.0576052	13.2708	3.83899	0.0491305	142.396	28.2795	high
TCGA-DD-A3A3	1.46575	1	0.178328	0.176264	0.176239	0.135073	0.181772	0.142882	0.174355	0.15403	0.132795	0.13323	18.7364	0.796545	high
TCGA-DD-AAE3	1.55068	0	12.1474	8.19934	0.183959	0.140055	0.18991	0.148335	0.181936	0.160194	0.137643	0.138104	0.168357	0.512112	low
TCGA-KR-A7K0	0.178082	1	0.0834805	7.06838	0.0828497	0.0691458	60.199	19.9241	0.082276	0.0757713	4.5934	4.59647	13.8161	1.2519	high
TCGA-2Y-A9H8	1.73425	1	2.3	2.3066	0.0759721	0.063829	14577.1	2.30666	0.0754672	0.0697216	2.28731	2.28828	21.7724	2.45736	high
TCGA-MI-A75E	1.38904	0	5.67451	207.592	0.11049	0.0898303	0.11307	8.09093	0.109601	2.92012	0.0886076	0.0888418	13.7095	0.311676	low
TCGA-DD-AACA	6.30411	0	3.55297	0.0472018	1.80677	0.0407992	0.0479406	0.0421453	0.04694	0.0439531	1.80636	1.80676	5.29635	0.655664	low
TCGA-DD-AACY	3.9726	0	4.29796	178.783	0.188798	0.143145	7974.3	0.151723	0.186685	0.164034	0.140649	0.141125	0.172527	0.35183	low
TCGA-DD-AACH	0.534247	1	0.049248	5.39179	0.0489504	0.0422391	8056.18	7.03892	0.0486789	151.689	8.6608	0.0418959	41.991	23.7739	high
TCGA-DD-AAEK	2.92329	0	0.238787	19.5269	0.235363	0.171662	33.8556	0.18323	0.232293	0.200145	0.168328	4.73962	9.72013	0.625676	low
TCGA-G3-A25Z	1.79452	0	7.71556	177.828	0.095999	0.0791195	58.1243	0.0825296	0.095283	0.0872233	4.98243	0.0782994	2.6754	0.321544	low
TCGA-DD-A39X	4.6411	1	13.8732	8.39548	0.109483	0.0890952	41.2109	10.5939	0.108606	0.0988134	0.0878873	0.0881187	13.6315	0.833899	high
TCGA-G3-A7M5	1.22466	0	0.105381	1366.32	0.104483	0.0854255	114.44	0.0892492	0.103668	0.0945339	0.0842903	0.0845078	0.0980455	0.000802434	low
TCGA-FV-A495	0.00273973	0	4.52391	28.7673	2.31275	0.0641	679.84	6.57172	0.0758121	2.32587	4.39782	4.40051	2.32885	0.762991	high
TCGA-DD-AAW3	4.47397	0	3.79671	10.9785	0.160885	0.124968	0.165632	0.131861	0.159264	0.141637	0.12295	0.123336	0.148301	0.481329	low
TCGA-DD-AAE9	1.97808	0	0.20028	95.1397	0.197742	0.148792	8.56572	4.30945	0.195458	23.5966	4.18958	0.146645	59.1335	2.52626	high
TCGA-RC-A6M4	0.060274	0	8.39204	4.24593	0.067809	0.0574266	2.14177	2.16747	0.0673808	0.0624869	0.056783	0.0569065	4.24501	0.575753	low
TCGA-BC-A217	1.15342	0	4.03537	20.0563	0.0213299	1.36673	895.858	0.0194483	0.0212356	34.4217	1.3662	0.0188064	2.7044	0.878304	high
TCGA-DD-A116	4.44384	1	0.0861235	2.4727	0.0854628	0.0711476	0.0872	0.0740646	0.0848619	2.4851	0.0702773	2.44475	7.15015	0.619746	low
TCGA-DD-A39W	2.26575	1	5.90771	3.03535	0.117373	0.0948188	11.5921	0.0992975	0.116396	0.105525	5.60108	0.0937474	0.109688	0.704102	low
TCGA-FV-A496	0.0273973	0	19.4243	29.0501	0.0591065	0.0504882	25895	0.052283	0.0587542	0.0547084	5.72126	0.0500523	2.02654	3.24631	high
TCGA-DD-A4NS	6.72877	1	1.59618	6.26746	0.0351301	1.60299	4.69548	3.14425	0.0349551	0.0329186	1.60177	0.0305134	17.0235	0.908121	high
TCGA-BC-A216	3.70137	0	1.59412	148.549	1.59678	0.0306398	9152.63	0.0315685	0.0348355	0.0328078	0.0303587	0.0304127	0.033604	0.421872	low
TCGA-ZP-A9CV	2.98082	1	0.154417	20.8458	3.66675	0.119519	1035.14	6.77288	0.15128	0.135015	0.117635	0.117995	3.67757	0.580483	low
TCGA-RC-A7SH	1.28219	0	0.0664213	0.0659748	0.0659695	0.0559698	0.0671556	0.0580405	0.0655579	4.16701	0.0553487	0.0554679	26.2316	0.997396	high
TCGA-DD-AADF	0.315068	1	9.32973	3.22877	0.128262	0.102584	36.6515	0.107639	0.127138	37.5812	0.101092	0.101378	3.24478	0.856587	high
TCGA-DD-A11C	1.8137	0	5.49768	70.3752	0.0511998	0.0440805	70.5486	0.045573	0.0509111	149.292	13.9727	0.0437173	3.69432	5.22346	high
TCGA-ED-A8O6	0.153425	1	1.84438	0.0496101	0.0496066	13.8343	10.7461	1.85553	0.0493301	0.0461386	0.042345	0.042428	17.7279	1.50372	high
TCGA-G3-A25Y	1.23836	1	3.35561	8.315	5.01284	4.93007	2416.41	1.71163	0.0410285	0.038526	3.32022	0.0355901	0.0395068	0.881942	high
TCGA-DD-AAVS	4.99452	0	0.0736168	0.0730988	0.0730926	4.31346	0.0744694	0.0639516	0.0726154	2.26962	2.23966	2.24056	6.55229	0.853243	high
TCGA-LG-A9QD	1.00274	0	0.11696	11.558	3.00942	0.0937595	20.0261	0.098162	0.114946	0.10428	0.0924564	0.0927059	3.02658	0.509743	low
TCGA-DD-AADD	3.3726	0	12.1844	4.95406	0.088878	0.073749	38.6316	0.0768232	0.0882408	11.8981	7.0114	0.0730084	0.0838214	0.901349	high
TCGA-DD-AACN	3.56712	0	5.36316	41.7239	2.75087	9.95963	5.32127	0.0867209	0.100501	0.0917796	0.0819661	2.70269	0.0951359	0.693563	low
TCGA-DD-A3A1	0.638356	1	7.99435	98.7636	0.101591	0.083287	185.569	5.23833	5.38798	5.32125	7.5458	0.082403	18.0845	0.935606	high
TCGA-G3-AAUZ	1.31507	0	3.46313	19.8036	0.142169	0.112284	3.41703	0.118103	0.140844	0.126288	0.110573	0.1109	0.131821	0.459882	low
TCGA-DD-AACG	1.28493	1	5.67929	0.110642	0.110631	2.8615	681.091	0.0940655	0.10974	2.92257	2.85157	0.0889431	32.3115	1.66585	high
TCGA-2Y-A9H9	1.90959	0	12.7428	27.4358	0.0699058	0.0590808	103.224	2.20327	0.0694585	6.35788	2.18679	0.0585399	0.0663352	0.586365	low
TCGA-T1-A6J8	0.0630137	0	0.154083	264.405	3.66086	0.119297	189.055	0.125699	0.150957	0.134746	0.117418	3.51172	29.9743	0.329065	low
TCGA-2Y-A9H7	3.2	0	2.43595	0.083797	0.0837895	0.0698669	16806	2.43949	0.083206	0.0765947	11.0989	0.0691815	0.0791524	2.71307	high
TCGA-DD-A4NL	4.68767	0	0.164905	117.937	0.16307	0.126423	508.723	0.133444	0.161413	0.143412	6.86831	0.12476	0.150212	0.443897	low
TCGA-DD-AADN	2.46027	0	13.4454	22.1119	0.209373	0.156011	201.125	0.165886	0.206858	0.180179	0.153151	0.153696	17.1339	0.753512	high
TCGA-DD-AAW0	5.52055	0	5.72903	16.8555	0.1121	0.0910032	0.114741	2.91619	0.111191	2.94806	7.98028	0.0899954	21.8859	1.42033	high
TCGA-ED-A4XI	1.05753	0	2.66977	58.3343	0.0971833	0.0800058	3127.37	2.6659	0.0964538	0.0882475	5.01715	0.0791723	17.6124	0.996597	high
TCGA-DD-AA3A	1.12329	1	4.67425	3.13307	1.58656	6.11839	0.0349035	0.0310471	0.0342445	0.0322604	0.0298623	0.0299152	6.20822	0.769489	high
TCGA-G3-AAV7	0.989041	0	255.895	0	0	1.29529	0	0	508.295	0	0	1.02069	0	5.00123	high
TCGA-DD-A11B	0.0383562	1	29.0743	0	0	0	0	0	0	0	0	0	0	0.569185	low
TCGA-KR-A7K8	2.48219	0	25.4651	0	0.324987	0	0	0	0	0	0	1.04784	0	0.567715	low
TCGA-CC-5263	0.353425	1	477.354	0	2.87268	0.670242	0	0	245.569	0	0	0.308778	0	10.6252	high
TCGA-G3-A5SJ	1.91233	0	122.588	0	0.604399	0.589112	0	0	10.0828	0	0.589	2.91592	0	1.08214	high
TCGA-EP-A3JL	0.830137	0	37.3368	0	0.333153	0	0	0	2.20826	0	0	13.982	0	0.741671	high
TCGA-G3-A25T	4.25479	0	53.1884	0	0	3.78936	0	0	0.756601	0	0	0	0	0.776118	high
TCGA-DD-AACX	0.465753	0	56.8834	0	0	0	0	0	0	0	0	0	0	0.663455	low
TCGA-DD-AADQ	1.19452	0	8.36983	0	0	0.705505	0	0	0	0	0	1.08931	0	0.533549	low
TCGA-DD-AACI	4.43288	0	5.37093	0	1.62026	0.363669	0	0	104.674	0	0	4.17972	0	0.648883	low
TCGA-DD-AADL	1.74247	0	122.191	0	1.59586	0.482703	0	0	0.770741	0	0	0	0	0.97966	high
TCGA-RC-A7SF	1.5863	0	40.9989	0	0	0.817212	0	0	0	0	0	2.58601	0	0.656868	low
TCGA-2Y-A9GT	4.44932	1	30.5883	0	0	0	0	0	0	0	0.359863	0.35991	0	0.589955	low
TCGA-2Y-A9GS	1.98356	1	202.743	0	2.02989	0.631505	0.305574	0	0.300466	0	0	0.631452	0	1.55404	high
TCGA-BW-A5NO	0.0547945	0	33.4297	0	83.184	0.790371	0	0	0	0	0	0	0	0.833052	high
TCGA-2Y-A9H1	3.36712	1	3.79741	0	0	0	0	0	0	0	0	12.6538	0	0.6011	low
TCGA-DD-AACL	0.293151	1	86.975	0	102.859	0	0	0	52.0677	0	0.818045	0	0	1.33408	high
TCGA-BC-A69H	1.21644	0	111.354	0	0.643875	0	0	0	117.953	0	8.85301	9.57207	0	2.17376	high
TCGA-DD-A4NE	1.80822	1	103.218	0	0	0.566104	0	0	0	0	0	0	0	0.879272	high
TCGA-MI-A75I	1.72603	0	49.1488	0	1.29316	0	0	0	6.33153	0	2.31307	0	0	0.74372	high
TCGA-MI-A75G	1.91233	0	14.4086	0	24.922	0.304223	0	0	0	0	0	0.303972	0	0.588806	low
TCGA-DD-AAVU	6.03288	0	11.9694	0	0	0.295826	0	0	0	0	0	0	0	0.525147	low
TCGA-HP-A5N0	2.06027	1	2.38498	0	0.256465	0	0	0	0	0	0.243814	0.543086	0	0.503369	low
TCGA-ZP-A9D4	1.08219	0	28.1313	0	0	0	0	0	0	0	0	6.79542	0	0.628361	low
TCGA-DD-AACU	4.29315	0	18.34	0	0.60704	0	0	0	1.25785	0	0.919647	0.268661	0	0.572365	low
TCGA-2Y-A9GW	3.48219	1	23.3178	0	0	0.285025	0	0	0	0	0	5.55647	0	0.608405	low
TCGA-BC-A5W4	1.49863	1	13.9577	0	0	8.25631	0	0	0	0	0.675794	0	0	0.800737	high
TCGA-DD-AADP	1.25479	0	32.1133	0	0	0	0	0	127.363	0	0	0.30352	0	0.719066	low
TCGA-DD-AACO	5.13973	0	10.3037	0	0	0	0	0	0	0	0	0.312964	0	0.515717	low
TCGA-CC-A7IF	1.77808	1	68.7845	0	0	0	0	0	0.350927	0	0.339718	0	0	0.723705	low
TCGA-LG-A6GG	1.06027	0	31.437	0	0.312177	0.299966	0	0	469.323	0	0	0.299712	0	1.28618	high
TCGA-CC-A8HU	0.942466	1	408.242	0	2.0035	0	0	0	91.3141	0	0	1.65942	0	5.5367	high
TCGA-XR-A8TG	2.46027	0	132.392	0	0.602512	0	0	0	0	0	0	2.5721	0	1.0487	high
TCGA-DD-AAE0	1.52055	0	37.5328	0	1.84463	0	0	0	0	0	0	0	0	0.600595	low
TCGA-CC-A7II	1.09315	0	445.471	0	0	3.64675	0	0	56.1247	0	0.308472	0.308528	0	7.52065	high
TCGA-ZP-A9CZ	1.93425	0	105.804	0	0	0	0	0	0.293297	0	0	0	0	0.869179	high
TCGA-LG-A9QC	1.16438	0	21.1875	0	0	0	0	0	0	0	0	2.70655	0	0.568048	low
TCGA-EP-A2KA	0.978082	0	86.0681	0	0.614118	0	0	0	0	0	0	0.930253	0	0.792277	high
TCGA-XR-A8TC	3.66849	0	110.735	0	0	0	0	0	0	0	0	0.699235	0	0.9023	high
TCGA-DD-AACV	4.19452	0	370.673	0	31.1753	0	0	0	0.335266	0	0	1.08099	0	4.28918	high
TCGA-G3-A3CJ	1.6274	0	1.72782	0	0	0	0	0	0	0	0	6.86341	0	0.543836	low
TCGA-GJ-A6C0	0.0849315	1	86.6884	0	52.8822	0.547163	0	0	28.8686	0	0	5.27057	0	1.11828	high
TCGA-DD-A11D	4.27397	1	8.55101	0	0	2.41887	0	0	90.053	0	0	0	0	0.66087	low
TCGA-UB-AA0U	0.89589	0	90.7581	0	0	0	0	0	0.795764	0	0	0	0	0.800685	high
TCGA-DD-A1EL	1.13699	1	487.469	0	5892.35	0	0	0	0	0	2.34106	11.9831	0	6.98691e+10	high
TCGA-BC-A8YO	1.53973	0	291.021	0	0.290785	2.66112	0	0	0	0	0	0	0	2.7311	high
TCGA-CC-5264	0.279452	1	817.927	0	119.981	2.12173	0	0	9.25477	0	0.249618	0.864008	0	80.4814	high
TCGA-BC-A10Y	1.94795	1	296.964	0	3.28259	2.6345	0	0	0	0	0	0.603715	0	2.87767	high
TCGA-UB-A7ME	1.33151	0	66.5869	0	0	0	0	0	0	0	0	0.629408	0	0.70668	low
